# Supplementary material for: A generic assay for whole-genome amplification and deep sequencing of enterovirus A71
Source: J Virol Methods. 2015 Apr;215-216:30–6. doi: 10.1016/j.jviromet.2015.02.011 (PMC4374682; doi:10.1016/j.jviromet.2015.02.011)
Supplement: Supplementary file 2 [file mmc2.xlsx]

## Sheet: PCR result summary
Supplementary Appendix Table 1: Results of individual PCRs for each sample
Sample ID	Sample type	EV71 RT-PCR Cp value	PCR 1	PCR 2	PCR 3	Overal PCR result
1	TS	26.57	Positive	Positive	Positive	Positive
2	TS	30.49	Negative	Positive	Positive	Negative
3	TS	31.42	Positive	Positive	Positive	Positive
4	TS	32.58	Negative	Positive	Positive	Negative
5	TS	32.36	Positive	Positive	Positive	Positive
6	TS	24.45	Positive	Positive	Positive	Positive
7	TS	35.54	Negative	Negative	Negative	Negative
8	TS	31.46	Negative	Positive	Positive	Negative
9	TS	25.56	Positive	Positive	Positive	Positive
10	TS	25.15	Positive	Positive	Positive	Positive
11	TS	28.96	Positive	Positive	Positive	Positive
12	TS	31.41	Positive	Positive	Positive	Positive
13	TS	25.6	Positive	Positive	Positive	Positive
14	TS	29.8	Positive	Positive	Positive	Positive
15	TS	30.52	Positive	Positive	Positive	Positive
16	TS	29.54	Positive	Positive	Positive	Positive
17	TS	30.63	Positive	Negative	Positive	Negative
18	TS	32.47	Negative	Positive	Positive	Negative
19	TS	29.21	Negative	Positive	Positive	Negative
20	TS	29.21	Positive	Positive	Positive	Positive
21	TS	26.53	Positive	Positive	Positive	Positive
22	TS	30.32	Negative	Positive	Positive	Negative
23	TS	33.28	Negative	Positive	Positive	Negative
24	TS	32.93	Negative	Negative	Positive	Negative
25	TS	30.18	Positive	Positive	Positive	Positive
26	TS	30.79	Positive	Positive	Positive	Positive
27	TS	27.51	Positive	Positive	Positive	Positive
28	TS	31.05	Negative	Positive	Positive	Negative
29	TS	27.85	Positive	Positive	Positive	Positive
30	TS	28.14	Positive	Positive	Positive	Positive
31	TS	29.97	Positive	Positive	Positive	Positive
32	TS	25.15	Positive	Positive	Positive	Positive
33	TS	31	Positive	Positive	Positive	Positive
34	TS	31.25	Positive	Negative	Positive	Negative
35	TS	28.31	Positive	Positive	Positive	Positive
36	TS	33.04	Positive	Negative	Positive	Negative
37	TS	32.13	Positive	Positive	Positive	Positive
38	TS	30.87	Positive	Positive	Positive	Positive
39	TS	34.16	Positive	Negative	Positive	Negative
40	TS	31.52	Positive	Positive	Positive	Positive
41	TS	29.9	Negative	Positive	Positive	Negative
42	TS	30.73	Positive	Positive	Positive	Positive
43	TS	26.62	Positive	Positive	Positive	Positive
44	TS	26.95	Positive	Positive	Positive	Positive
45	TS	23.89	Positive	Positive	Positive	Positive
46	TS	26.71	Positive	Positive	Positive	Positive
47	TS	25.44	Positive	Positive	Positive	Positive
48	TS	25.6	Positive	Positive	Positive	Positive
49	TS	25.06	Positive	Positive	Positive	Positive
50	TS	31.59	Positive	Positive	Positive	Positive
51	TS	28.88	Positive	Positive	Positive	Positive
52	TS	30.87	Positive	Positive	Positive	Positive
53	TS	24.86	Positive	Positive	Positive	Positive
54	TS	25.35	Positive	Positive	Positive	Positive
55	TS	26.92	Positive	Positive	Positive	Positive
56	TS	30.1	Positive	Positive	Positive	Positive
57	TS	27.93	Positive	Positive	Positive	Positive
58	TS	28.77	Positive	Positive	Positive	Positive
59	TS	28.73	Positive	Positive	Positive	Positive
60	TS	29.07	Positive	Positive	Positive	Positive
61	TS	28.62	Positive	Positive	Positive	Positive
62	TS	27.33	Positive	Positive	Positive	Positive
63	TS	29.43	Positive	Positive	Positive	Positive
64	TS	24.74	Positive	Positive	Positive	Positive
65	TS	27.15	Positive	Positive	Positive	Positive
