# Supplementary material for: A generic assay for whole-genome amplification and deep sequencing of enterovirus A71
Source: J Virol Methods. 2015 Apr;215-216:30–6. doi: 10.1016/j.jviromet.2015.02.011 (PMC4374682; doi:10.1016/j.jviromet.2015.02.011)
Supplement: Supplementary file 3 [file mmc3.xlsx]

## Sheet: Illumina reads
Supplementary Appendix Table 2: Detailed information about Illumina reads per sample
sample ID	Sample type	Number of total reads obtained	number of reads assembled	%of read assembled	length (bp) of assembled sequences(mean, range)	%of assembled bases with Q>=30	Minimum coverage(fold)	assembling result
1	throat swab	397054	334069	84.1369	125.5, 30-151	91.6	500	complete genome
2	throat swab	799585	490949	61.4005	123.2, 30-151	91.9	500	complete genome
3	throat swab	989180	470410	47.5556	125.7, 30-151	90.8	500	complete genome
4	throat swab	308148	183243	59.4659	125.7,30-151	91.4	500	complete genome
5	throat swab	950232	631152	66.4208	119.1, 30-151	92.7	500	complete genome
6	throat swab	490984	282555	57.5487	120.9, 30-151	92.4	500	complete genome
7	throat swab	1198288	347430	28.9939	127.5, 30-151	92.7	500	complete genome
8	throat swab	1187612	1075967	90.5992	123.4, 30-151	92.6	500	complete genome
9	throat swab	1520238	1303740	85.7589	121, 30-151	92.3	500	complete genome
10	throat swab	925798	836919	90.3997	124.8, 30-151	93.3	500	complete genome
11	throat swab	1732778	438431	25.3022	116.4, 30-151	94	500	complete genome
12	throat swab	1618126	1028882	63.5848	116.2, 30-151	93.4	500	complete genome
13	throat swab	1460466	917135	62.7974	116.1, 30-151	93	500	complete genome
14	throat swab	1279396	467359	36.5297	124.7, 30-151	92.4	500	complete genome
15	throat swab	2116170	878207	41.4998	121.3, 30-151	92.1	500	complete genome
16	throat swab	1495408	1295307	86.619	132.2, 30-151	93.3	500	complete genome
17	throat swab	1614868	1246721	77.2027	116.6, 30-151	93.1	500	complete genome
18	throat swab	1085906	417151	38.415	126.6, 30-151	92.4	500	complete genome
19	throat swab	2580498	1207100	46.7778	118.1, 30-151	91	500	complete genome
20	throat swab	1658590	1320257	79.6012	117.3, 30-151	90.8	500	complete genome
21	throat swab	3297228	1492977	45.2798	112.4, 30-151	90.6	80	complete genome
22	throat swab	1866106	532463	28.5334	114.4, 30-151	91.4	500	complete genome
23	throat swab	2535896	1176659	46.4001	116.4, 30-151	91.2	500	partial
24	culture isolate	1517030	1463691	96.484	117.1, 32-151	89	500	complete genome
