# Supplementary material for: A generic assay for whole-genome amplification and deep sequencing of enterovirus A71
Source: J Virol Methods. 2015 Apr;215-216:30–6. doi: 10.1016/j.jviromet.2015.02.011 (PMC4374682; doi:10.1016/j.jviromet.2015.02.011)
Supplement: Supplementary file 4 [file mmc4.xlsx]

## Sheet: Frequency of minor variants
Supplementary Appendix Table 3: Frequency and locations of single nucleotide variations
sample ID	Name	Position*	Length	Coverage	Polymorphism Type	Variant Frequency	Genomic location	Synonymous/nonSynonymous	Share minor variants found in other viruses			LOCATION
S1	A/G	7143	1	5309	SNP	92.5%/7.3%	3D	Synonymous	NA	sample ID	5'UTR	VP4	VP2	VP3	VP1	2A	2B	2C	3A	3B	3C	3D	3'UTR	TOTAL
S1	G/A	6905	1	4291	SNP	92.3%/7.4%	3D	Synonymous	NA	1	0	0	0	0	0	0	0	1	0	0	0	3	0	4
S1	G/A	6153	1	5922	SNP	81.1%/18.7%	3D	E-K	NA	2	1	1	0	0	0	0	0	2	0	0	0	0	0	4
S1	T/C	4724	1	15493	SNP	55.0%/44.8%	2C	Synonymous	NA	3	0	0	0	0	0	1	1	13	0	0	0	0	0	15
S2	C/T	5027	1	9059	SNP	69.8%/30.0%	2C	Synonymous	NA	4	0	0	0	0	0	1	0	0	1	0	0	1	0	3
S2	A/G	4916	1	7127	SNP	85.3%/14.5%	2C	Synonymous	NA	5	0	0	0	0	0	0	0	0	0	0	0	0	1	1
S2	C/T	1043	1	5602	SNP	85.9%/14.1%	VP4	Synonymous	NA	6	0	0	1	1	1	0	1	0	2	0	0	0	0	6
S2	C/T	742	1	8191	SNP	74.5%/25.3%	5'UTR	NA	NA	7	0	0	1	1	0	0	0	0	0	0	1	0	0	3
S3	T/C	4667	1	7480	SNP	90.3%/9.6%	2C	Synonymous		8	0	0	0	0	0	0	0	0	0	0	0	0	0	0
S3	C/T	4664	1	8057	SNP	88.9%/10.9%	2C	Synonymous	NA	9	0	0	0	0	0	0	1	8	0	0	0	0	0	9
S3	A/G	4646	1	8449	SNP	82.5%/17.5%	2C	Synonymous	NA	10	1	0	1	0	0	0	0	3	1	1	1	1	0	9
S3	T/C	4637	1	9039	SNP	78.0%/21.6%	2C	Synonymous	NA	11	3	0	1	2	1	0	1	5	0	0	1	0	0	14
S3	C/T	4628	1	9041	SNP	74.7%/25.1%	2C	Synonymous	NA	12	0	0	2	0	1	1	1	3	0	0	0	3	0	11
S3	T/C	4622	1	9517	SNP	68.5%/31.4%	2C	Synonymous	NA	13	1	0	0	1	0	0	0	1	0	0	0	1	0	4
S3	T/C	4601	1	12980	SNP	52.9%/47.1%	2C	Synonymous		14	0	0	0	0	0	0	0	0	0	0	0	1	0	1
S3	C/T	4574	1	15313	SNP	58.4%/41.3%	2C	Synonymous	NA	15	1	0	1	1	0	0	0	1	0	0	0	1	0	5
S3	C/T	4544	1	17920	SNP	66.7%/32.9%	2C	Synonymous	NA	16	0	0	0	0	1	0	0	0	0	0	0	0	0	1
S3	T/C	4523	1	20200	SNP	73.6%/26.1%	2C	Synonymous	NA	17	0	0	0	0	0	0	1	1	0	0	0	1	0	3
S3	T/C	4499	1	21410	SNP	76.0%/22.4%	2C	Synonymous	NA	18	0	0	0	0	0	0	0	0	0	0	0	0	0	0
S3	T/C	4490	1	20374	SNP	77.7%/22.1%	2C	Synonymous	NA	19	1	1	0	0	1	0	0	0	0	0	0	0	0	3
S3	G/A	4469	1	19968	SNP	79.3%/20.5%	2C	Synonymous	NA	20	0	0	2	1	2	2	0	0	0	0	0	1	0	8
S3	C/T	3917	1	15524	SNP	78.9%/20.9%	2B	Synonymous	NA	21	0	0	0	0	O	0	0	0	0	0	0	0	0	0
S3	T/C	3653	1	17534	SNP	52.6%/47.2%	2A	Synonymous	NA	22	2	1	0	0	0	0	0	0	0	0	0	0	0	3
S4	C/T	7146	1	1467	SNP	91.3%/8.6%	3D	R-C	NA	TOTAL	10	3	9	7	7	5	6	38	4	1	3	13	1	107
S4	G/A	5098	1	2843	SNP	92.5%/7.3%	3A	S-N	NA	Frequency	9.34579	2.80374	8.41121	6.54206	6.54206	4.6729	5.60748	35.514	3.73832	0.934579	2.80374	12.1495	0.934579
S4	C/T	3362	1	8631	SNP	92.5%/7.4%	2A	Synonymous	NA
S5	G/A	7360	1	829	SNP	93.8%/6.2%	3'UTR	NA	NA
S6	T/C	5249	1	6404	SNP	79.2%/20.7%	3A	Synonymous	NA
S6	C/T	5126	1	7000	SNP	64.8%/35.1%	3A	Synonymous	NA	Frequency of shared variants in 279 complete genome sequences from the GenBank used in the present study
S6	C/T	3980	1	11136	SNP	66.5%/33.3%	2B	Synonymous	NA
S6	C/T	2499	1	1308	SNP	56.8%/43.0%	VP1	L-F	NA	Position	variant	single nucleotide	gA (n=1)	SubgB0(n=2)	SubgB1(n=14)	SubgB2(n=4)	SubgB3(n=8)	SubgB4(n=11)	SubgB5(n=18)	SubgC1(n=17)	SubgC2(n=33)	SubgC3(n=3)	SubgC4(n=165)	SubgC5(n=2)	Undefined(n=1)
S6	C/T	2390	1	1215	SNP	62.6%/37.0%	VP3	Synonymous	NA	88	A/G	A	1; 100%	2; 100%	14; 100%	4; 100%	7; 88%	0	1; 5.5%	0	0	0	153; 93%	0	0
S6	A/T	1241	1	816	SNP	65.2%/33.8%	VP2	Synonymous	NA			G	0	0	0	0	0	11; 100%	16; 89%	0	3; 9%	0	1; 0.6%	0	0
S7	A/G	5397	1	13987	SNP	90.8%/9.0%	3C	S-G	NA	4601	T/C	C	1; 100%	2; 100%	0	0	8; 100%	0	4; 22%	1, 6%	3, 9%	0	3; 1.8%	0	0
S7	T/C	1814	1	1671	SNP	73.8%/25.8%	VP3	Synonymous	NA			T	0	0	0	0	0	11; 100%	14; 78%	16; 94%	30; 91%	3; 100%	0	0	1; 100%
S7	T/C	110	1	1191	SNP	94.1%/5.8%	VP2	Synonymous	NA	4667	T/C	C	0	0	0	2; 50%	0	11, 100%	15; 83%	0	0	0	158; 96%	0	0
S9	A/G	4775	1	30706	SNP	92.4%/7.5%	2C	Synonymous	NA			T	0	2; 100%	14; 100%	2; 50%	0	0	2; 11%	0	3; 9%	0	6; 3.6%	0	0
S9	A/T	4769	1	29238	SNP	91.7%/7.9%	2C	Synonymous	NA	4703	G/A	A	0	0	0	0	0	11; 100%	16; 89	0	3, 9%	1; 30%	2, 1%	1; 50%	0
S9	G/A	4766	1	29512	SNP	91.0%/8.8%	2C	Synonymous	NA			G	1; 100%	2; 100%	14; 100%	4; 100%	8; 100%	0	2; 11%	17; 100%	30; 91%	2; 67%	163; 99	1; 50%	1; 100%
S9	A/G	4727	1	31372	SNP	84.8%/14.9%	2C	Synonymous	NA	4712	T/G	T	0	2; 100%	13; 93%	4; 100%	8; 100%	11; 100%	17;94%	0	0	0	160; 97	0	0
S9	T/G	4712	1	32044	SNP	83.0%/16.8%	2C	Synonymous				G	1; 100%	0	0	0	0	0	1; 6%	0	3; 9%	0	1; 0.6%	0	0
S9	G/A	4703	1	32846	SNP	82.2%/17.6%	2C	Synonymous		6143	T/C	C	0	0	0	0	0	10; 99%	0	15; 88%	0	0	3, 1.8%	2; 100%	0
S9	T/C	4667	1	37476	SNP	77.2%/22.7%	2C	Synonymous				T	1; 100%	2; 100%	14; 100%	4; 100%	8; 100%	1; 1%	18; 100%	2; 12%	33; 100%	3; 100%	162; 98.2%	0	1; 100%
S9	C/T	4601	1	44496	SNP	75.2%/24.7%	2C	Synonymous
S9	T/C	3989	1	13385	SNP	89.9%/9.9%	2B	Synonymous	NA
S10	G/A	7091	1	21247	SNP	94.4%/5.5%	3D	Synonymous	NA
S10	A/G	5723	1	35761	SNP	84.5%/15.3%	3C	Synonymous	NA
S10	T/A	5336	1	38247	SNP	90.5%/8.9%	3B	Synonymous	NA
S10	C/T	5075	1	57471	SNP	94.5%/5.4%	3A	Synonymous	NA
S10	G/T	4712	1	32096	SNP	94.9%/5.0%	2C	Synonymous
S10	A/G	4703	1	31919	SNP	93.5%/6.4%	2C	Synonymous
S10	C/T	4667	1	37380	SNP	90.4%/9.5%	2C	Synonymous
S10	T/C	1317	1	1132	SNP	94.2%/5.5%	VP2	Synonymous	NA
S10	G/A	648	1	1302	SNP	92.1%/7.5%	5'UTR	NA	NA
S11	A/G	5414	1	7541	SNP	75.2%/24.7%	3C	Synonymous	NA
S11	C/T	4745	1	20013	SNP	94.4%/5.5%	2C	Synonymous	NA
S11	T/C	4550	1	25892	SNP	73.6%/26.3%	2C	Synonymous	NA
S11	C/T	4529	1	28121	SNP	55.1%/44.8%	2C	Synonymous	NA
S11	T/G	4278	1	16198	SNP	60.4%/39.2%	2C	S-A	NA
S11	G/A	4274	1	16546	SNP	62.5%/37.4%	2C	Synonymous	NA
S11	A/T	3899	1	16485	SNP	55.7%/44.2%	2B	Synonymous	NA
S11	C/T	3188	1	11903	SNP	77.6%/22.3%	VP1	Synonymous	NA
S11	A/G	2315	1	1045	SNP	89.5%/10.2%	VP3	Synonymous	NA
S11	A/G	2204	1	1071	SNP	90.8%/8.6%	VP3	Synonymous	NA
S11	A/G	1653	1	858	SNP	66.0%/33.9%	VP2	I-V	NA
S11	T/C	339	1	967	SNP	93.4%/6.6%	5'UTR	Synonymous	NA
S11	T/C	304	1	1018	SNP	92.0%/7.6%	5'UTR	Synonymous	NA
S11	A/G	88	1	796	SNP	90.1%/9.7%	5'UTR	NA
S12	A/G	7234	1	25461	SNP	84.8%/15.0%	3D	K-R	NA
S12	T/A	7133	1	39369	SNP	58.9%/40.6%	3D	Synonymous	NA
S12	A/G	6698	1	32876	SNP	86.9%/12.9%	3D	Synonymous	NA
S12	T/C	4508	1	39218	SNP	64.9%/34.9%	2C	Synonymous	NA
S12	A/G	4448	1	23990	SNP	93.7%/6.2%	2C	Synonymous	NA
S12	C/T	4109	1	9403	SNP	81.4%/18.6%	2C	Synonymous	NA
S12	T/C	3973	1	9544	SNP	81.5%/18.3%	2B	V-A	NA
S12	A/G	3421	1	11243	SNP	65.5%/33.9%	2A	N-S	NA
S12	C/T	2814	1	10173	SNP	94.1%/5.8%	VP1	Synonymous	NA
S12	C/T	1367	1	4475	SNP	70.9%/28.7%	VP2	Synonymous	NA
S12	C/T	1264	1	4299	SNP	94.3%/5.6%	VP2	S-L	NA
S13	C/T	6608	1	5345	SNP	84.3%/15.6%	3D	Synonymous	NA
S13	T/C	3107	1	43655	SNP	63.3%/36.6%	VP1	Synonymous	NA
S13	C/A	2303	1	10929	SNP	85.0%/15.0%	VP3	Synonymous	NA
S13	T/C	208	1	6759	SNP	88.0%/11.9%	5'UTR	NA	NA
S14	T/C	6143	1	11161	SNP	93.6%/6.3%	3D	Synonymous
S15	C/T	6143	1	16297	SNP	56.5%/43.3%	3D	Synonymous
S15	A/G	4947	1	14505	SNP	93.8%/6.1%	2C	I-V	NA
S15	T/A	2033	1	5610	SNP	74.9%/24.5%	VP3	Synonymous	NA
S15	A/G	1376	1	4748	SNP	94.5%/5.3%	VP2	Synonymous	NA
S15	G/T	387	1	3800	SNP	90.9%/8.9%	5'UTR	NA	NA
S16	T/G	3185	1	20208	SNP	89.7%/10.1%	VP1	Synonymous	NA
S17	A/G	7219	1	1592	SNP	93.7%/6.3%	3D	K-R	NA
S17	T/C	4166	1	58198	SNP	51.1%/48.9%	2C	Synonymous	NA
S17	T/C	3923	1	59456	SNP	76.5%/23.4%	2B	Synonymous	NA
S19	T/C	2627	1	5293	SNP	89.3%/10.4%	VP1	Synonymous	NA
S19	C/G	859	1	4036	SNP	89.6%/10.2%	VP4	A-G	NA
S19	A/G	716	1	8272	SNP	91.9%/8.0%	5'UTR	NA	NA
S20	C/T	6218	1	23774	SNP	90.9%/9.0%	3D	Synonymous	NA
S20	A/G	3373	1	34462	SNP	91.7%/7.9%	2A	N-S	NA
S20	T/C	3323	1	39275	SNP	81.7%/18.2%	2A	Synonymous	NA
S20	A/C	3014	1	21518	SNP	90.3%/9.4%	VP1	Synonymous	NA
S20	C/T	2522	1	18979	SNP	79.1%/20.7%	VP1	Synonymous	NA
S20	C/T	2196	1	15015	SNP	89.1%/10.6%	VP3	Synonymous	NA
S20	G/A	1478	1	11257	SNP	92.5%/7.2%	VP2	Synonymous	NA
S20	C/T	1130	1	11830	SNP	89.1%/10.8%	VP2	Synonymous	NA
S22	A/G	744	1	1413	SNP	91.3%/8.5%	VP4	Synonymous	NA
S22	T/C	175	1	1244	SNP	92.2%/7.8%	5'UTR	NA	NA
S22	G/A	88	1	1114	SNP	94.5%/5.5%	5'UTR	NA
*position is only ralative to the concensus of individual samples
SNP shared between viruses are color coded.
